# Supplementary material for: Zeta Inhibitory Peptide attenuates learning and memory by inducing NO-mediated downregulation of AMPA receptors
Source: Nat Commun. 2020 Jul 23;11:3688. doi: 10.1038/s41467-020-17484-y (PMC7378180; doi:10.1038/s41467-020-17484-y)
Supplement: Supplementary file 3 — Source Data [file 41467_2020_17484_MOESM3_ESM.xlsx]

## Sheet: Figure 1B
Figure 1B	Distanse (px)	Vehicle (average for n=7)	Vehicle SEM	ZIP (average for n=12)	ZIP SEM	scrZIP (average for n=10)	scrZIP SEM
	0	14.4935	3.15172	18.0859	4.6328	20.2204	2.0983
	1	17.5035	3.02804	26.7736	5.90378	27.1277	2.73333
	2	25.0502	3.36327	35.1857	6.22685	31.3132	5.46558
	3	25.881	2.19225	41.0643	6.96434	34.9562	6.24364
	4	26.7944	2.76215	42.7393	7.65603	33.2467	5.74436
	5	27.5682	4.00443	39.9751	7.14327	30.1221	4.91578
	6	23.6705	4.63473	39.1186	6.78807	28.5618	3.86494
	7	19.9015	4.17379	41.1209	6.98001	27.0795	3.81235
	8	18.0769	3.5112	40.2374	7.2217	27.2599	3.91026
	9	16.3748	3.32258	41.6672	7.55711	24.9373	3.87006
	10	12.1987	2.4318	40.8098	7.34684	23.4454	3.86222
	11	9.56999	1.26794	37.1951	7.04245	23.4202	5.33066
	12	7.43461	0.956525	34.4466	6.08618	21.1414	4.07882
	13	7.8114	1.12275	29.5181	4.65629	21.6375	4.31516
	14	6.85779	0.714453	29.1551	4.80412	20.4984	3.81081
	15	6.58914	0.962989	27.1119	4.60122	20.0317	4.17897
	16	6.08009	1.01329	24.4845	4.15352	18.0811	4.02844
	17	5.94883	0.848231	24.8644	3.59132	19.0528	4.59464
	18	5.45869	0.863159	26.65	3.50657	19.2802	4.64044
	19	5.28727	0.580692	28	4.04051	18.1077	4.0398
	20	5.02937	0.399257	30.3289	5.29432	16.1842	3.86822
	21	4.52281	0.549281	30.1197	6.00297	16.2305	3.61662
	22	4.75789	0.931895	29.9346	6.36091	18.4473	3.87704
	23	4.0862	0.824252	30.072	6.18852	18.628	4.17096
	24	4.90997	0.588222	28.6255	5.09633	17.8951	3.46333
	25	4.94176	0.847741	26.7196	4.7199	17.0208	3.43116
	26	4.2493	0.825321	25.93	4.37205	16.7556	3.03774
	27	4.1264	0.62734	24.6473	3.89238	16.4912	3.02472
	28	4.27794	0.495714	26.6942	4.01103	17.3346	3.28546
	29	5.0839	0.61981	25.7932	3.4213	18.3622	3.59447
	30	4.12033	0.562307	24.9281	2.68369	17.806	2.98727
	31	3.61751	0.543599	29.9224	4.17144	16.9256	2.37756
	32	3.75074	0.509677	30.9392	5.24529	18.1851	2.41058
	33	4.24146	0.636519	28.7283	5.03347	18.5109	2.49349
	34	3.57371	0.557152	31.0325	5.32537	17.3975	2.99682
	35	3.83251	0.757043	31.21	4.6206	18.1821	3.28891
	36	4.22437	1.01021	29.4656	3.25573	19.1417	3.0689
	37	4.24841	0.889246	27.987	2.95107	21.6699	3.61639
	38	3.70996	0.884255	24.0131	2.29971	21.557	3.84587
	39	3.18096	0.616794	24.6096	2.74745	24.522	4.67873
	40	4.55091	0.797664	25.6003	3.63942	24.2568	5.31643
	41	5.15523	0.962079	24.3551	3.77745	26.5255	6.41166
	42	3.92476	0.525579	24.4477	3.5297	25.6494	7.29114
	43	3.8413	0.81063	24.242	3.73165	25.4373	7.05753
	44	4.69794	0.928282	27.4401	4.5612	26.0344	7.0643
	45	4.68187	0.725174	28.9134	4.55638	23.9197	6.19696
	46	4.09801	0.736468	29.0791	4.81341	22.6553	4.40889
	47	4.43414	0.752238	29.1948	4.5877	22.956	4.66289
	48	4.90729	0.701025	29.4846	4.8943	24.9369	4.819
	49	6.10861	0.846777	29.3773	5.17611	25.9302	5.28814
	50	4.23697	0.708307	30.1021	5.01112	23.733	4.72692
	51	4.0148	1.04881	28.4269	4.78651	26.1645	4.88645
	52	3.91111	0.954827	29.7615	5.01407	26.5216	5.43024
	53	4.81814	0.707886	31.4533	5.57608	28.8552	5.19702
	54	4.9047	0.886641	34.4689	6.23721	27.5572	4.47326
	55	6.2184	1.22442	33.5083	6.33329	26.2762	4.8485
	56	7.37899	1.35929	35.994	6.40688	25.8475	5.11541
	57	7.79529	1.22672	37.0497	6.51224	25.7265	4.53179
	58	8.14327	0.993521	38.6592	6.50579	28.0084	4.74991
	59	10.1015	1.07459	40.0274	6.90443	29.1254	6.09988
	60	12.9442	1.59724	40.4943	7.12503	28.6536	6.66156
	61	14.8186	2.04839	38.377	6.92357	31.9663	6.40999
	62	15.0236	2.37996	36.0681	6.0523	34.9852	5.85768
	63	16.7361	2.79229	37.9691	6.32687	31.9553	4.51516
	64	19.4062	3.32098	38.8459	5.65963	28.6648	3.31518
	65	22.9241	3.73096	39.7574	5.33282	28.7387	3.69931
	66	22.9397	3.62761	38.6012	4.04216	30.883	4.77437
	67	20.5936	2.69528	39.6263	3.87102	35.0669	6.01704
	68	19.1649	4.17148	38.5993	3.70647	32.4757	4.5168
	69	18.2625	4.78189	32.5541	4.0589	26.8704	3.43719
	70	17.5532	7.77144	26.0188	4.3363	21.1805	2.97814
	71	30.686	9.4797	23.0067	7.14947	20.0691	2.54866
	72	31.0469	10.3615	20.3976	6.86327	26.2451	7.94243

## Sheet: Figure 1D right
Figure 1D	phospho PKCZ to total PKCZ ratio
		VEHICLE	ZIP
		0.69796	0.726779
		0.915347	0.776035
		0.575172	0.577954
	Mean	0.729493	0.693589
	SEM	0.0812068	0.0486145
		n=3	n=3

## Sheet: Figure 1E
Figure 1E	Distanse (px)	Vehicle (average for n=10)	Vehicle SEM	ZIP (average for n=10)	ZIP SEM
	0	27.2801	2.7382	20.2936	3.57327
	1	34.5451	3.66631	22.219	3.94276
	2	37.2658	3.51379	23.1013	3.44799
	3	39.6415	3.11043	22.7509	2.99026
	4	42.427	3.42517	24.1447	3.16513
	5	46.5596	3.7251	24.5657	3.41382
	6	49.4263	4.32927	22.9044	3.00969
	7	52.7591	5.14445	22.4068	2.88061
	8	53.4528	4.79758	22.5565	3.06372
	9	54.1347	4.03722	21.2803	2.96497
	10	53.4786	3.52865	21.1133	2.95198
	11	55.9316	3.95055	21.5773	3.1286
	12	57.6323	3.72415	22.0987	3.17651
	13	58.628	4.02049	22.3258	2.88265
	14	59.1742	3.8201	22.5471	2.67819
	15	59.7966	3.69617	22.646	2.88002
	16	60.0286	4.6308	23.9695	3.12545
	17	59.2988	5.24909	22.4079	2.96115
	18	57.8905	5.6859	20.1691	2.42674
	19	57.0525	5.56157	19.7401	2.74843
	20	56.6942	5.36889	20.179	3.14652
	21	55.6029	5.11205	19.6934	2.75592
	22	54.2598	4.41353	19.7232	2.67271
	23	54.9894	4.15028	20.2239	2.9467
	24	56.6373	4.36624	20.0902	3.246
	25	59.3731	4.8732	18.7638	2.7471
	26	60.6292	4.84191	18.6553	3.098
	27	60.4365	5.05029	17.6334	2.93492
	28	60.0596	5.08542	16.7917	2.73817
	29	59.5997	5.06422	17.421	2.76877
	30	57.8322	5.21772	17.7724	2.86497
	31	58.228	5.40358	17.7684	2.79116
	32	58.7695	5.9084	17.1438	2.84486
	33	58.2901	6.0967	16.3223	2.64222
	34	58.2287	6.012	15.7797	2.43274
	35	59.7414	6.4707	15.8374	2.49091
	36	60.414	6.61409	15.4003	2.465
	37	58.0818	6.31303	16.0235	2.26608
	38	55.9414	6.15908	17.512	2.38564
	39	53.3946	5.25747	17.4056	2.6456
	40	52.0349	5.57505	15.7543	2.59084
	41	52.5529	5.75448	14.9122	2.32248
	42	54.7465	5.54949	14.7874	2.25895
	43	55.1115	5.45081	13.8277	2.47501
	44	55.7971	5.32884	15.2817	2.42433
	45	57.8026	5.8158	15.4951	2.08734
	46	56.6591	5.45924	16.1839	2.51889
	47	54.2155	5.16206	16.9578	2.88735
	48	49.8029	4.89228	18.2571	3.42719
	49	46.438	3.80707	17.1159	3.62604
	50	44.9575	3.41091	17.6006	4.05566
	51	44.2477	3.51667	17.7461	3.96754
	52	46.9541	4.15282	17.7903	3.81183
	53	46.7844	2.97471	18.6296	4.26466
	54	47.7603	1.94589	18.9505	5.02705
	55	49.3623	3.43777	20.5034	6.5441
	56	52.5345	4.45893	20.8198	6.92681
	57	51.2227	5.39047	19.6204	6.29687
	58	57.0436	8.98565	14.4088	4.66099
	59	57.67	10.4716	15.3481	5.2147
	60	56.777	11.0664	15.3274	5.32615
	61	53.6821	11.6246	13.9066	4.61479
	62	50.5384	12.6097	12.1917	3.72279
	63	54.3594	16.0355	12.1311	4.33538
	64	54.0697	16.0116	11.2914	4.20276
	65	54.9465	15.6593	10.9448	4.46456
	66	56.1508	14.8414	13.1097	4.53566
	67	52.6938	11.4772	9.81764	4.49696

## Sheet: Figure 1F
Figure 1F		Vehicle (average for N=7, n=7)		ZIP (average for N=7, n=7)		scrZIP (average for N=5, n=7)
	time (min)	Mean, normalized	SEM	Mean, normalized	SEM	Mean, normalized	SEM
	1	1.07427	0.0404941	0.979103	0.0521604	1.04745	0.0312756
	2	1.00437	0.025638	0.972444	0.021695	1.03127	0.0283438
	3	1.03429	0.0284983	1.0263	0.0452546	1.02779	0.0235979
	4	1.00645	0.0357499	0.976836	0.0523848	1.03741	0.0278393
	5	0.994402	0.0136838	1.00346	0.0260189	1.01485	0.0233443
	6	1.00946	0.0480546	1.00743	0.0195606	1.04263	0.0165372
	7	1.01677	0.0144721	1.00993	0.012623	0.991141	0.0199381
	8	0.97795	0.0251586	0.96235	0.0241473	0.991211	0.0228787
	9	0.991773	0.030398	0.997995	0.0166624	0.973407	0.0429881
	10	0.950584	0.0308213	0.955569	0.0185122	0.983927	0.0277248
	11	0.961236	0.049687	1.00864	0.0246262	0.94892	0.0326434
	12	0.897352	0.0438553	1.04653	0.0299809	0.91466	0.0417877
	13	0.935251	0.0270294	1.0024	0.0285251	0.94158	0.0544535
	14	0.910205	0.0243697	1.00277	0.0438311	0.894954	0.0644922
	15	0.909003	0.0216669	1.0216	0.0592703	0.856095	0.0380027
	16	0.913785	0.0226166	1.05907	0.0470067	0.872008	0.0535746
	17	0.973026	0.0265003	1.00501	0.0588442	0.813513	0.0571392
	18	0.981396	0.0553575	0.909264	0.0666306	0.789252	0.0528342
	19	0.943116	0.0265404	0.904163	0.04588	0.765934	0.0869442
	20	0.969097	0.0354108	0.809179	0.068801	0.802023	0.0703628
	21	0.948591	0.0360477	0.846891	0.0422327	0.76498	0.0667885
	22	0.945967	0.0345946	0.863949	0.0539224	0.733314	0.0748929
	23	0.959227	0.0340313	0.817211	0.0405377	0.682564	0.0719906
	24	0.949621	0.0327371	0.722866	0.0593701	0.710961	0.0888136
	25	0.982075	0.0309574	0.797644	0.0306685	0.698629	0.0929154
	26	0.913539	0.014456	0.811509	0.0367234	0.689347	0.0910699
	27	0.956423	0.0415203	0.794464	0.0477131	0.699617	0.113717
	28	0.921189	0.0371965	0.777747	0.0504361	0.670934	0.109542
	29	1.02263	0.101136	0.760696	0.0527771	0.65579	0.113285
	30	0.958036	0.065608	0.723983	0.0594162	0.682459	0.101121
	31	0.97258	0.063941	0.72295	0.0725478	0.662222	0.101055
	32	0.952646	0.0622102	0.726435	0.0779945	0.655363	0.0806336
	33	0.979439	0.0785972	0.688455	0.0906701	0.64974	0.0785733
	34	0.954845	0.063055	0.669824	0.0951708	0.642017	0.094348
	35	0.922386	0.0695547	0.718743	0.0750297	0.582717	0.0918963
	36	0.954342	0.0485981	0.684634	0.0964046	0.539999	0.109284
	37	0.985111	0.0379538	0.765473	0.0870554	0.574286	0.117077
	38	0.981605	0.0603791	0.646498	0.0923658	0.585933	0.0997725
	39	0.952353	0.0252372	0.655315	0.0878888	0.550338	0.147114
	40	1.00035	0.0423401	0.66485	0.0866618	0.536515	0.118812
	41	0.987957	0.0480915	0.661524	0.0888515	0.516285	0.121029
	42	0.980968	0.05453	0.674941	0.0866468	0.481934	0.144459
	43	0.954956	0.0410913	0.684203	0.0883192	0.537914	0.122072
	44	0.961622	0.0453563	0.719657	0.0624839	0.506371	0.127952
	45	1.00608	0.0431998	0.741855	0.0568753	0.585553	0.13649
	46	0.987478	0.0521114	0.723509	0.105428	0.549597	0.112272
	47	1.05357	0.0254357	0.748682	0.128433	0.548338	0.125743
	48	1.05867	0.0111076	0.711861	0.0902902	0.563969	0.123908
	49	0.963491	0.0707989	0.702768	0.103633	0.531947	0.1805
	50	0.995353	0.0508549	0.690566	0.101435	0.543947	0.126684
	51	0.978466	0.0604039	0.677842	0.10735	0.521097	0.115346
	52	0.980835	0.0573551	0.596586	0.12174	0.566512	0.131051
	53	0.99249	0.050314	0.65694	0.090135	0.530693	0.197737
	54	0.946251	0.0683452	0.725912	0.108861
	55	1.00223	0.0234267	0.680318	0.0917767
	56	0.950803	0.0903011	0.655977	0.153659
	57	0.930331	0.0710934	0.646754	0.153383
	58	0.925726	0.0409793	0.705819	0.147809
	59	0.923171	0.0822777	0.674286	0.148182
	60	0.977417	0.0497815	0.61249	0.121785
	61	0.920808	0.0555757	0.642456	0.139165
	62	0.945454	0.0762401	0.612589	0.143616
	63	0.901773	0.093574	0.608276	0.119456
	64	0.976719	0.0146377	0.626313	0.128484
	65	0.896526	0.0471684	0.62326	0.121892
	66	0.97341	0.00698237	0.601741	0.128397
	67	0.952648	0.0123942	0.607957	0.141594
	68	0.915635	0.0834383	0.624227	0.11833
	69	1.02915	0.0432692	0.588252	0.116218
	70	0.988225	0.0600034	0.602113	0.129459
	71	0.931465	0.0790498	0.594354	0.145632
	72	0.942457		0.579129	0.13434
	73	0.845709		0.566734	0.104353
	74	0.839397		0.547342	0.0969308

## Sheet: Figure 1G
Figure 1G		Vehicle (average for N=5, n=5)		ZIP (average for N=5, n=5)
	time (min)	Mean, normalized	SEM	Mean, normalized	SEM
	1	0.981179	0.0161508	0.949771	0.0227292
	2	0.994003	0.00651785	0.973928	0.0235079
	3	0.999986	0.00340277	0.992535	0.034927
	4	0.999365	0.00639507	0.997843	0.01763
	5	1.00003	0.00670893	1.0043	0.0130307
	6	1.00294	0.00410761	1.00165	0.00746057
	7	0.999854	0.00394388	1.00103	0.00517627
	8	0.997328	0.00449917	1.00352	0.00585794
	9	0.996856	0.00245286	0.999328	0.00543558
	10	1.00273	0.00498021	1.00761	0.0059952
	11	1.00907	0.00993176	1.00667	0.00483999
	12	1.01067	0.00915295	1.00799	0.0053517
	13	0.994044	0.0132512	1.00699	0.00514423
	14	0.996125	0.0151751	1.00073	0.00633821
	15	0.998942	0.0205987	0.998585	0.00707357
	16	1.00147	0.0221391	0.996944	0.0104764
	17	1.00242	0.021601	1.00203	0.0121837
	18	1.01132	0.0235562	1.00948	0.0181143
	19	1.02262	0.0258363	1.00831	0.0174036
	20	1.03163	0.0288758	1.01067	0.0163758
	21	1.03755	0.0309558	1.00305	0.0157678
	22	1.04615	0.0322658	1.00653	0.0143612
	23	1.04602	0.035121	0.999582	0.0207398
	24	1.04681	0.0366848	1.00085	0.0241147
	25	1.05525	0.0383164	1.00189	0.0232542
	26	1.05764	0.0383954	1.0011	0.0251055
	27	1.05882	0.0382444	1.00364	0.0253501
	28	1.05485	0.0385657	1.00264	0.0281156
	29	1.05567	0.0389193	1.00436	0.0269742
	30	1.0629	0.039177	1.00845	0.0255575
	31	1.05959	0.0375066	0.992942	0.0212301
	32	1.05553	0.0377929	0.93491	0.0493549
	33	1.05427	0.039868	1.00647	0.0348757
	34	1.05693	0.0390495	0.993902	0.0310048
	35	1.0563	0.0386	0.988945	0.0320065
	36	1.05131	0.0416953	0.984429	0.0328756
	37	1.05815	0.0409842	0.971574	0.0322918
	38	1.05159	0.0380925	0.958654	0.0338681
	39	1.05233	0.0394375	0.949508	0.0359824
	40	1.04691	0.0392959	0.943598	0.0459897
	41	1.04659	0.0391817	0.949667	0.0381894
	42	1.04813	0.0405429	0.957625	0.0434815
	43	1.04596	0.0394957	0.96404	0.0431661
	44	1.04195	0.038164	0.960099	0.0471217
	45	1.04072	0.0387991	0.951667	0.0529085
	46	1.03895	0.0383066	0.933395	0.0547844
	47	1.03185	0.0362928	0.949763	0.0584078
	48	1.03138	0.0382162	0.937002	0.0621645
	49	1.02932	0.0368257	0.935493	0.0612597
	50	1.02806	0.0366607	0.939784	0.0665418
	51	1.02981	0.0376556	0.929455	0.07099
	52	1.02323	0.03725	0.930072	0.0686266
	53	1.02356	0.036205	0.926743	0.0742526
	54	1.02437	0.0378476	0.944966	0.0948536
	55	1.02646	0.0344627	0.946458	0.0936426
	56	1.02424	0.0330624	0.937181	0.0725304
	57	1.02088	0.0335909	0.941185	0.0755947
	58	1.0111	0.0311094	0.93748	0.0733422
	59	1.00084	0.0268807	0.934562	0.0753618
	60	0.997618	0.0230096	0.928251	0.079356
	61	0.997034	0.0169681	0.90727	0.0704162
	62	0.984113	0.0124539	0.863921	0.0708115
	63	0.976033	0.01258	0.855648	0.0688673
	64	0.97064	0.0126265	0.832312	0.0615341
	65	0.964418	0.0113015	0.776319	0.0563067
	66	0.961133	0.0180207	0.786061	0.0641381
	67	0.952324	0.0161145	0.818553	0.0861376
	68	0.946137	0.0189795	0.828117	0.0807193
	69	0.934977	0.022055	0.801485	0.0765391
	70	0.931972	0.0227463	0.819168	0.0890987
	71	0.938707	0.0287378	0.782432	0.0776299
	72	0.937793	0.0273863	0.739418	0.0839332
	73	0.937751	0.0277228	0.737392	0.0696233
	74	0.941	0.0249034	0.727685	0.0757803
	75	0.943353	0.0226422	0.7155	0.0765718
	76	0.94265	0.0239561	0.70144	0.100122
	77	0.94784	0.0293891	0.700235	0.0900225
	78	0.950197	0.0300522	0.76683	0.129915
	79	0.952519	0.0318437	0.745735	0.129878
	80	0.951331	0.0321378	0.658963	0.141492

## Sheet: Figure 2B
Figure 2B		L-Arg (average for N=4, n=4)
	time (min)	Mean, normalized	SEM
	1	1.24008	0.0643787
	2	1.0827	0.0748535
	3	0.834561	0.0626517
	4	1.01475	0.044931
	5	0.968603	0.0376341
	6	0.89302	0.0877842
	7	0.938424	0.0246261
	8	0.986464	0.03664
	9	0.999092	0.0459401
	10	1.0423	0.0307047
	11	0.999695	0.0846917
	12	0.97628	0.0605877
	13	0.932909	0.0640485
	14	0.739097	0.0709576
	15	0.653153	0.0620839
	16	0.673337	0.0361525
	17	0.466987	0.108567
	18	0.492238	0.133244
	19	0.483313	0.119164
	20	0.47764	0.0983259
	21	0.297618	0.0939431
	22	0.29351	0.0914689
	23	0.250842	0.109653
	24	0.140007	0.123101
	25	0.366535	0.0955557
	26	0.39074	0.121722
	27	0.219185	0.144328
	28	0.339461	0.106176
	29	0.360643	0.122932
	30	0.433508	0.11862
	31	0.395763	0.113754
	32	0.317587	0.125228
	33	0.27271	0.11994
	34	0.344538	0.0969472
	35	0.32309	0.110516
	36	0.409808	0.0970425
	37	0.245033	0.147017
	38	0.323114	0.130032
	39	0.3902	0.087697
	40	0.379272	0.139591
	41	0.338826	0.15285
	42	0.351772	0.172812
	43	0.466091	0.161312
	44	0.391375	0.163284
	45	0.328246	0.166944
	46	0.492902	0.147795
	47	0.363046	0.177014
	48	0.40975	0.104637
	49	0.457619	0.100347
	50	0.308511	0.133109
	51	0.202703	0.201803
	52	0.131552	0.224872
	53	0.206568	0.188667
	54	0.160277	0.198115
	55	0.298802	0.186428
	56	0.389499	0.162701
	57	0.42069	0.145092
	58	0.462048	0.13739
	59	0.355683	0.1487
	60	0.450514	0.149291
	61	0.435035	0.114232
	62	0.435071	0.128398
	63	0.46078	0.105017
	64	0.518599	0.0692965
	65	0.431071	0.109757
	66	0.421559	0.116106
	67	0.48576	0.0917944
	68	0.3701	0.107532
	69	0.420665	0.0578986
	70	0.426071	0.0999731
	71	0.294127	0.13998
	72	0.385641	0.0708815
	73	0.259763	0.124837
	74	0.172583	0.140042
	75	0.227649	0.116295
	76	0.301548	0.0435674
	77	0.176125	0.0805922
	78	0.318226	0.0874796
	79	0.335784	0.0708815
	80	0.338953	0.124837

## Sheet: Figure 2C
Figure 2C		Peptide B (average for N=3, n=4)		Peptide C (average for N=3, n=3)
	time (min)	Mean, normalized	SEM	Mean, normalized	SEM
	1	1.06414	0.00624151	0.998146	0.0856756
	2	1.04838	0.00930653	1.01052	0.028597
	3	1.00549	0.0301598	1.02278	0.0430566
	4	0.9754	0.0459338	1.0186	0.0192109
	5	0.924002	0.032055	1.01333	0.024045
	6	0.97395	0.0301683	0.917923	0.0241646
	7	1.04838	0.0360364	1.04303	0.0139912
	8	0.976983	0.0697156	1.00403	0.0444787
	9	0.975194	0.0320357	0.943514	0.0638001
	10	1.00959	0.0383942	0.959687	0.0185946
	11	0.986558	0.0340386	1.06843	0.0677644
	12	0.923894	0.0309018	1.1494	0.0774107
	13	1.01901	0.0673371	1.00123	0.00841838
	14	0.972658	0.052714	1.04578	0.0625429
	15	0.984998	0.0535046	1.03508	0.10828
	16	0.998626	0.0701057	0.969993	0.101769
	17	0.975885	0.0551654	1.06732	0.106464
	18	0.871583	0.0382781	1.04401	0.0889416
	19	0.786874	0.101614	1.1011	0.138889
	20	0.735931	0.0723835	1.07611	0.160614
	21	0.717512	0.0778357	1.1178	0.157883
	22	0.655055	0.100967	1.04401	0.131023
	23	0.611337	0.0610572	1.09844	0.135036
	24	0.648464	0.0489799	1.14357	0.141472
	25	0.594013	0.0570689	1.05308	0.0790633
	26	0.582375	0.0445917	1.06263	0.0751863
	27	0.55745	0.0623876	0.958596	0.0893101
	28	0.569862	0.1057	1.06714	0.129761
	29	0.560575	0.0913318	1.09912	0.120565
	30	0.528791	0.0755834	1.08532	0.0514383
	31	0.553771	0.0799938	1.08068	0.0976147
	32	0.557867	0.077998	1.15062	0.142819
	33	0.501707	0.0719495	1.16487	0.0801664
	34	0.499147	0.0626649	1.17387	0.100142
	35	0.499947	0.0627883	1.16105	0.152862
	36	0.499046	0.068897	1.12085	0.109202
	37	0.464755	0.069414	1.13616	0.125595
	38	0.486494	0.0802038	1.08794	0.142052
	39	0.429032	0.0796086	1.08149	0.143507
	40	0.405447	0.0713614	1.16485	0.0525103
	41	0.413781	0.0756797	1.13607	0.0834575
	42	0.366755	0.0626754	1.1019	0.201403
	43	0.396744	0.0917209	1.04603	0.126106
	44	0.363974	0.0824901	1.01079	0.106896
	45	0.309153	0.0758848	1.07227	0.0789458
	46	0.319321	0.0869865	1.06054	0.0852937
	47	0.352018	0.0671923	1.03398	0.129177
	48	0.397516	0.079749
	49	0.385393	0.0752728
	50	0.422589	0.0806437
	51	0.424958	0.07611
	52	0.41864	0.0783772
	53	0.411148	0.0844967
	54	0.454767	0.10721
	55	0.393323	0.094313
	56	0.401899	0.10568
	57	0.401252	0.0998338
	58	0.389227	0.0892482
	59	0.414762	0.0969255
	60	0.388618	0.088817
	61	0.398037	0.0955786
	62	0.386936	0.0939166
	63	0.385975	0.0839738
	64	0.41953	0.0997413
	65	0.374071	0.0841089
	66	0.36337	0.0827306
	67	0.376662	0.0849606
	68	0.391903	0.0930408
	69	0.414301	0.11032
	70	0.442367	0.178488
	71	0.440778	0.167402
	72	0.427338	0.156271
	73	0.452861	0.134892
	74	0.407549	0.194813
	75	0.44666	0.225776

## Sheet: Figure 2D
Figure 2D	Distanse (px)	Vehicle (average for n=7)	Vehicle SEM	Peptide B (average for n=10)	Peptide B SEM	Peptide C (average for n=9)	Peptide C SEM
	1	13.4193	2.44376	14.288	3.07011	11.8164	2.68647
	2	21.5566	3.72114	19.3287	3.54032	20.3976	4.13731
	3	26.9563	2.93444	23.8146	3.0095	29.4208	4.94785
	4	26.6647	2.79774	29.0054	3.58398	33.9248	6.14535
	5	24.4865	3.402	31.6183	5.78173	34.6449	6.27775
	6	21.6319	3.24977	32.9038	6.71904	31.7466	5.63973
	7	16.4668	3.24463	29.0052	5.58901	25.1825	4.39349
	8	11.1413	2.14856	26.7235	4.49229	19.9799	2.65721
	9	10.8435	1.82782	23.2207	3.74941	14.9379	2.22662
	10	9.02551	1.82599	19.9837	3.22285	12.5431	2.21863
	11	8.18077	1.88483	20.0519	2.76682	10.5884	1.88502
	12	7.81849	2.03395	18.7851	2.39196	9.45856	2.14527
	13	5.40103	1.64096	18.1262	2.50265	7.86736	1.94321
	14	6.71776	2.65464	18.0681	2.97944	7.00179	1.25541
	15	5.6025	2.01241	18.1925	2.65175	5.96963	1.39469
	16	5.10134	1.72427	19.0567	2.60782	5.42109	1.18451
	17	4.98434	1.85323	19.276	2.12083	6.06031	1.23697
	18	6.35504	1.83575	21.0571	2.93142	4.14229	1.296
	19	5.35724	1.81701	20.9477	3.18805	5.15297	1.37865
	20	6.02434	1.91176	22.3458	3.18297	3.67497	1.04572
	21	5.23627	2.68108	21.7437	3.919	4.67243	0.805014
	22	4.70766	1.27371	23.1771	3.82571	4.12387	1.11464
	23	5.08454	1.56924	23.35	4.12565	3.58802	1.09911
	24	4.37346	1.33866	22.445	4.19217	3.52098	0.891914
	25	3.76276	1.2566	21.9358	3.77348	4.04483	1.01913
	26	4.25654	1.88109	20.3208	3.26069	3.48264	0.962307
	27	3.48374	1.54209	20.0114	2.80799	3.84144	1.24868
	28	2.91721	1.30765	19.2519	2.24349	4.45462	1.34192
	29	3.0151	1.35208	17.9333	2.35889	4.43048	1.17086
	30	3.06129	1.32693	17.7278	2.5468	4.72701	0.924909
	31	3.33971	1.09067	17.6582	2.954	4.35219	0.844929
	32	3.09793	0.820963	17.5098	3.26832	4.55941	0.642843
	33	2.63519	1.03962	19.9947	2.72984	4.34272	0.896995
	34	3.8394	1.75431	20.0651	2.69467	4.81031	1.23592
	35	4.16851	1.24106	20.5928	2.93181	3.30437	0.84056
	36	4.45861	1.05733	20.8146	3.65679	4.02168	0.953214
	37	4.72977	1.02428	20.0584	3.46036	4.71428	1.23163
	38	5.23409	1.40888	20.3458	3.91153	3.98813	1.13383
	39	4.52553	1.61571	19.2489	3.75725	4.43707	1.05125
	40	3.50863	1.25296	17.6212	3.17292	4.72686	1.33236
	41	4.3449	1.3047	18.1368	2.79569	4.20811	1.15716
	42	5.07411	1.56575	18.179	3.34083	4.71862	1.14646
	43	4.8362	1.31637	17.9735	3.76431	5.29033	1.2933
	44	3.66699	1.25216	16.9066	2.47316	6.24401	1.5445
	45	3.51006	1.2989	16.6055	2.83114	5.91986	1.36862
	46	4.48337	1.54726	16.8036	2.94935	4.70114	1.15571
	47	4.16694	1.17435	16.69	2.72834	4.58387	1.50655
	48	4.45353	0.925174	17.0894	2.61994	4.43731	1.23138
	49	4.95044	1.3348	18.0569	2.81869	4.80624	1.02978
	50	5.83696	1.29559	19.4709	3.44321	5.41098	1.40495
	51	5.9709	1.60102	19.3901	3.43921	6.67837	1.76658
	52	5.72951	2.04286	18.0483	3.27286	7.40251	1.23762
	53	6.21677	2.48038	18.4543	3.25811	8.2611	1.63671
	54	6.34486	1.94086	16.5548	2.86057	7.78079	1.80614
	55	8.33884	2.78888	17.0281	2.72272	8.577	1.84072
	56	9.14659	2.82107	18.1	2.7264	10.576	2.38653
	57	10.2611	2.99654	19.7486	3.70614	14.4809	3.03444
	58	13.0101	3.55066	19.0426	3.98476	18.9368	3.50457
	59	15.1763	3.95637	20.8536	4.31133	20.9834	3.60657
	60	16.7448	4.76396	21.255	4.48756	19.7479	2.95797
	61	23.2662	5.78478	21.5924	4.86946	24.4613	4.11968
	62	27.7326	6.63631	21.8589	4.75652	27.1129	5.77882
	63	26.8681	6.93361	21.1082	4.53795	27.091	7.83759
	64	25.7223	3.9899	24.9225	5.95601	27.1928	6.51182
	65	25.2926	4.64879	24.2409	7.18474	17.4115	2.60278
	66	22.5223	4.38374	28.0062	8.75761	13.5927	3.34155
	67	20.7469	2.02282	28.7299	6.23422	11.6888	3.88557
	68	16.4718	8.23793	26.3354	4.74584	7.12488	3.56988
	69	16.2917	4.45835	21.4236	4.05668
	70			22.1452	4.9901
	71			22.3939	4.46004

## Sheet: Figure 3A
Figure 3A		DAPI
	RAT #	No inj	Vehicle inj	ZIP inj
	1	4831	3610	3875
	2	3269	3424	3205
	3	3489	4063	3009
	4	4581	3365	3669
	5	4055	3936	2946
	6			2859
	7			3478
	8			3531
	9			4406
	10			3249
	11			3359
	AVR	4045	3679.6	3416.91
	SEM	134.778	61.7969	41.1036

## Sheet: Figure 3B
Figure 3B		Vehicle (average for N=3, n=3)		FITC-ZIP (average for N=3, n=4)
	time (min)	Mean, normalized	SEM	Mean, normalized	SEM
	1	0.946391	0.0493987	1.05335	0.0400998
	2	0.972709	0.0134724	1.06091	0.0175235
	3	1.01456	0.032196	1.0028	0.0149536
	4	1.00535	0.0194557	0.993831	0.0155994
	5	0.984396	0.0414776	1.03138	0.020729
	6	1.02676	0.0298467	1.01142	0.043297
	7	1.00649	0.0273839	0.973895	0.0149344
	8	0.963713	0.052045	0.960627	0.0254619
	9	0.969135	0.0621417	0.951564	0.0381734
	10	1.01535	0.0296107	0.9323	0.0103628
	11	* High Frequency Stimulation		* High Frequency Stimulation
	12
	13	1.3996	0.55116
	14	1.67373	0.415144	0.902555	0.320088
	15	1.60907	0.487878	1.24127	0.266977
	16	1.7088	0.281707	1.39737	0.23882
	17	1.7469	0.305774	1.31633	0.261388
	18	1.83203	0.308592	1.54574	0.0913609
	19	1.76982	0.404489	1.76692	0.199627
	20	2.13618	0.124287	1.78502	0.17031
	21	2.14353	0.114685	1.79701	0.172913
	22	2.1185	0.130851	1.72017	0.189619
	23	2.10579	0.0921824	1.70835	0.165222
	24	2.17724	0.0843627	1.68942	0.177312
	25	2.11452	0.120761	1.61379	0.20715
	26	2.12642	0.158125	1.5819	0.162482
	27	2.10706	0.123411	1.62507	0.237241
	28	2.07767	0.135113	1.63558	0.210942
	29	2.06287	0.122876	1.58872	0.205843
	30	2.05639	0.145208	1.56823	0.207736
	31	2.05347	0.137077	1.55329	0.18554
	32	2.06755	0.109351	1.53116	0.223146
	33	2.14073	0.0960583	1.53614	0.210513
	34	2.10488	0.108943	1.42866	0.223489
	35	2.12142	0.0876589	1.37633	0.250121
	36	2.15013	0.128315	1.50894	0.240613
	37	2.11627	0.134641	1.36653	0.214789
	38	2.07329	0.115208	1.39689	0.229769
	39	1.90156	0.27724	1.46943	0.204513
	40	2.08721	0.129971	1.43184	0.232944
	41	2.06568	0.105976	1.51063	0.251465
	42	2.15245	0.135987	1.36667	0.201714
	43	2.07533	0.0934213	1.32031	0.190037
	44	2.08849	0.132574	1.28887	0.188163
	45	2.07273	0.159308	1.3356	0.225235
	46	2.07712	0.110265	1.27277	0.176797
	47	2.0451	0.158256	1.23425	0.215828
	48	2.04644	0.148951	1.11999	0.255268
	49	2.02603	0.158961	1.18973	0.207024
	50	2.12822	0.215986	1.18978	0.207411
	51	1.99232	0.33732	1.10523	0.215286
	52	1.99475	0.247532	0.955663	0.261935
	53	1.98941	0.290727	0.998054	0.205465
	54	1.8722	0.340959	0.97457	0.200907
	55	1.93287	0.338533	1.01444	0.163108
	56	1.93748	0.345571	1.03299	0.166744
	57	1.91394	0.377846	1.02698	0.172245
	58	1.92705	0.318149	0.967486	0.168482
	59	1.92413	0.271556	0.834463	0.136672
	60	2.2714	0.220838	0.95361	0.14518
	61	2.25393	0.170848	0.851049	0.222662
	62	2.26849	0.216956	0.897253	0.166867
	63	2.25393	0.197542	0.916616	0.212337
	64	2.18404	0.107996	0.907929	0.205572
	65	2.17822	0.0444173	0.908788	0.208182
	66	2.17822	0.0783908	0.792284	0.23048
	67	2.13745	0.0398067	0.746184	0.249354
	68	2.11415	0.0342249	0.850141	0.203438
	69	2.04718	0.0250031	0.862665	0.218675
	70	2.06174	0.0565499	0.88791	0.204102
	71	2.28888	0.451618	0.82918	0.184232

[truncated: 6 more sheets: Figure 3D, Figure 4B, Figure 4D, Figure 5A, Figure 5B, Figure 5C]
